# Supplementary material for: Promising Natural Compounds against Flavivirus Proteases: Citrus Flavonoids Hesperetin and Hesperidin
Source: Plants (Basel). 2021 Oct 14;10(10):2183. doi: 10.3390/plants10102183 (PMC8539695; doi:10.3390/plants10102183)
Supplement: Supplementary file 1 [file plants-10-02183-s001.zip]

Archive with 1 entries (1 files):
- plants-1417391-supplementary.pdf
